# Supplementary material for: Linking coronary artery disease to neurodegenerative diseases through systems genetics
Source: Front Genet. 2024 Jul 25;15:1344081. doi: 10.3389/fgene.2024.1344081 (PMC11306136; doi:10.3389/fgene.2024.1344081)
Supplement: Supplementary file 1 [file Table1.XLSX]

## Sheet: Table S1
SNPS	REGION	CHR_ID	CHR_POS	MAPPED_GENE	CONTEXT	Qualified GO term (from GeneCards)	Additional qualified GO terms (from GeneCards)
rs3825807	15q25.1	15	78796769	ADAMTS7	missense_variant	ossification	involved_in chondrocyte differentiation, involved_in proteoglycan metabolic process, involved_in proteolysis, involved_in collagen fibril organization, involved_in cellular response to interleukin-1, involved_in cellular response to tumor necrosis factor
rs192210727	4q13.1	4	61909615	ADGRL3	missense_variant	involved_in neuron migration	signal transduction, involved_in cell surface receptor signaling pathway, involved_in G protein-coupled receptor signaling pathway, involved_in synapse assembly
rs699	1q42.2	1	230710048	AGT	missense_variant	involved_in regulation of cell growth	involved_in positive regulation of cytokine production, involved_in kidney development, involved_in blood vessel remodeling, involved_in regulation of blood volume by renin-angiotensin
rs671	12q24.12	12	111803962	ALDH2	missense_variant	involved_in carbohydrate metabolic process	involved_in alcohol metabolic process, involved_in ethanol catabolic process, involved_in electron transport chain, involved_in aldehyde catabolic process, involved_in regulation of dopamine biosynthetic process, involved_in regulation of serotonin biosynthetic process
rs13306206	2p24.1	2	21019859	APOB	missense_variant	involved_in in utero embryonic development	lipid transport, involved_in spermatogenesis, involved_in nervous system development, involved_in cholesterol metabolic process, involved_in response to virus, involved_in artery morphogenesis
rs7412	19q13.32	19	44908822	APOE	missense_variant	involved_in response to reactive oxygen species	involved_in negative regulation of endothelial cell proliferation, involved_in response to dietary excess, involved_in triglyceride metabolic process, involved_in intracellular calcium ion homeostasis, involved_in cytoskeleton organization
rs1801689	17q24.2	17	66214462	APOH	missense_variant	involved_in negative regulation of endothelial cell proliferation	involved_in triglyceride metabolic process, involved_in blood coagulation, intrinsic pathway, involved_in negative regulation of angiogenesis, involved_in negative regulation of smooth muscle cell apoptotic process
rs11057401	12q24.31	12	123942759	CCDC92	missense_variant	immune system process	involved_in innate immune response, involved_in regulation of defense response to virus
rs2107732	7p13	7	45038379	CCM2	missense_variant	blood vessel development	involved_in vasculogenesis, involved_in in utero embryonic development, involved_in endothelial cell development, involved_in heart development, involved_in cell-cell junction organization
rs6593297	7p11.2	7	56054365	CCT6A	splice_region_variant	involved_in protein folding	involved_in positive regulation of telomere maintenance via telomerase, involved_in protein stabilization, involved_in chaperone-mediated protein folding
rs146092501	2q37.3	2	237371861	COL6A3	missense_variant	involved_in cell adhesion	involved_in muscle organ development, involved_in response to glucose, negative regulation of peptidase activity
rs3758911	11q22.3	11	107326914	CWF19L2	missense_variant	involved_in mRNA splicing, via spliceosome
rs188378669	4q13.3	4	73741568	CXCL8	stop_gained	involved_in angiogenesis	involved_in response to molecule of bacterial origin, involved_in chemotaxis, involved_in inflammatory response, involved_in calcium-mediated signaling, involved_in regulation of cell adhesion
rs11552449	1p13.2	1	113905767	DCLRE1B	missense_variant	involved_in telomere maintenance	DNA repair, involved_in double-strand break repair via nonhomologous end joining
rs3741380	11q13.1	11	65581592	EHBP1L1	missense_variant	-
rs1135889	17q25.1	17	75930040	FBF1	missense_variant	cell projection organization	involved_in apical junction assembly, involved_in cilium assembly, involved_in establishment of epithelial cell polarity
rs7177338	15q26.1	15	90885406	FES	missense_variant	involved_in microtubule bundle formation	involved_in protein phosphorylation, involved_in chemotaxis, involved_in centrosome cycle, involved_in cell adhesion, involved_in cardiac muscle cell proliferation
rs549156584	3p25.1	3	14864215	FGD5	inframe_deletion	involved_in cytoskeleton organization	involved_in regulation of cell shape, involved_in actin cytoskeleton organization, involved_in regulation of GTPase activity, involved_in filopodium assembly
rs1250259	2q35	2	215435759	FN1	missense_variant	involved_in angiogenesis	involved_in regulation of protein phosphorylation, involved_in acute-phase response, involved_in cell adhesion, involved_in integrin-mediated signaling pathway, involved_in heart development, involved_in response to wounding
rs759098931	14q32.2	14	99645335	HHIPL1	missense_variant	endocytosis
rs879255211	19p13.2	19	11129554	LDLR	stop_gained	involved_in negative regulation of receptor recycling	involved_in lipid metabolic process, involved_in endocytosis, involved_in cholesterol metabolic process, involved_in positive regulation of triglyceride biosynthetic process
rs2000813	18q21.1	18	49567494	LIPG	missense_variant	involved_in lipid metabolic process	involved_in fatty acid biosynthetic process, involved_in response to nutrient, involved_in positive regulation of high-density lipoprotein particle clearance, involved_in positive regulation of cholesterol transport
rs1800449	5q23.1	5	122077513	LOX	missense_variant	blood vessel development	involved_in osteoblast differentiation, involved_in regulation of protein phosphorylation, involved_in heart development, involved_in regulation of striated muscle tissue development, involved_in collagen fibril organization
rs3798220	6q25.3	6	160540105	LPA	missense_variant	involved_in proteolysis	involved_in lipid metabolic process, involved_in lipid transport, involved_in blood circulation
rs41272114	6q25.3	6	160585045	LPA	splice_donor_variant	involved_in proteolysis	involved_in lipid metabolic process, involved_in lipid transport, involved_in blood circulation
rs328	8p21.3	8	19962213	LPL	stop_gained	lipid metabolic process	involved_in fatty acid metabolic process, involved_in triglyceride metabolic process, involved_in phospholipid metabolic process, involved_in response to bacterium, involved_in response to glucose
rs564427867	1p32.3	1	55039931	PCSK9	missense_variant	involved_in kidney development	involved_in liver development, involved_in triglyceride metabolic process, involved_in phospholipid metabolic process, involved_in apoptotic process, involved_in cholesterol metabolic process
rs11591147	1p32.3	1	55039974	PCSK9	missense_variant	involved_in kidney development	involved_in liver development, involved_in triglyceride metabolic process, involved_in phospholipid metabolic process, involved_in apoptotic process, involved_in cholesterol metabolic process
rs151193009	1p32.3	1	55043912	PCSK9	missense_variant	involved_in kidney development	involved_in liver development, involved_in triglyceride metabolic process, involved_in phospholipid metabolic process, involved_in apoptotic process, involved_in cholesterol metabolic process
rs2452600	4q22.3	4	94575731	PDLIM5	missense_variant	involved_in heart development	involved_in actin cytoskeleton organization, involved_in regulation of synapse assembly, involved_in cell growth involved in cardiac muscle cell development, involved_in cell-cell adhesion
rs200787930	15q15.1	15	40289298	PLCB2	missense_variant	involved_in detection of chemical stimulus involved in sensory perception of bitter taste	lipid metabolic process, involved_in phospholipid metabolic process, involved_in G protein-coupled receptor signaling pathway, intracellular signal transduction
rs867186	20q11.22	20	35176751	PROCR	missense_variant	involved_in blood coagulation	hemostasis, involved_in negative regulation of coagulation
rs111245230	9q31.3	9	110407495	SVEP1	missense_variant	lymph vessel development	involved_in lymph circulation, involved_in cell-matrix adhesion, involved_in epidermis development, involved_in positive regulation of platelet activation, involved_in negative regulation of vasoconstriction
rs115287176	1q21.3	1	151170961	TMOD4	missense_variant	involved_in muscle contraction	involved_in actin filament organization, involved_in myofibril assembly, involved_in pointed-end actin filament capping
rs2571445	2q35	2	217818431	TNS1	missense_variant	involved_in cell-substrate junction assembly	involved_in fibroblast migration
rs61741262	2q35	2	217804502	TNS1	missense_variant	involved_in cell-substrate junction assembly	involved_in fibroblast migration
rs11601507	11p15.4	11	5679844	TRIM5	missense_variant	involved_in protein polyubiquitination	involved_in activation of innate immune response, involved_in positive regulation of autophagy, involved_in positive regulation of canonical NF-kappaB signal transduction, involved_in positive regulation of MAPK cascade
rs199921354	15q26.1	15	91013841	VPS33B	missense_variant	involved_in intracellular protein transport	involved_in endosome organization, involved_in collagen fibril organization, involved_in megakaryocyte development, involved_in skin morphogenesis
rs11556924	7q32.2	7	130023656	ZC3HC1	missense_variant	involved_in cell cycle	involved_in protein ubiquitination, involved_in cell division, involved_in negative regulation of extrinsic apoptotic signaling pathway in absence of ligand
rs146879198	19p13.3	19	2934109	ZNF77	stop_gained	negative regulation of transcription by RNA polymerase II	regulation of DNA-templated transcription, involved_in regulation of transcription by RNA polymerase II

## Sheet: Table S2
	gene set size	p-value	FDR
REACTOME_EXTRACELLULAR_MATRIX_ORGANIZATION	301	6.91207e-16	4.16167e-13
REACTOME_PLASMA_LIPOPROTEIN_ASSEMBLY_REMODELING_AND_CLEARANCE	71	2.67944e-13	8.24553e-11
KEGG_ECM_RECEPTOR_INTERACTION	84	2.8859e-12	7.26617e-10
GOMF_LIPOPROTEIN_PARTICLE_RECEPTOR_BINDING	29	4.64834e-10	5.40926e-08
REACTOME_NON_INTEGRIN_MEMBRANE_ECM_INTERACTIONS	59	2.75157e-08	1.77227e-06
WP_RESISTIN_AS_A_REGULATOR_OF_INFLAMMATION	33	3.23752e-08	2.03787e-06
REACTOME_ECM_PROTEOGLYCANS	76	5.47573e-08	3.18605e-06
GOBP_REGULATION_OF_PLASMA_LIPOPROTEIN_PARTICLE_LEVELS	85	2.60508e-07	1.15593e-05
BIOCARTA_ECM_PATHWAY	19	6.38332e-07	2.45545e-05
WP_NEOVASCULARISATION_PROCESSES	37	7.65583e-07	2.85763e-05
REACTOME_DEGRADATION_OF_THE_EXTRACELLULAR_MATRIX	140	1.25937e-06	4.35994e-05
GOMF_APOLIPOPROTEIN_BINDING	18	2.12915e-06	6.74703e-05
GOBP_CELL_MATRIX_ADHESION	236	2.36253e-06	7.40188e-05
HP_ARTERIOVENOUS_MALFORMATION	54	7.77536e-06	0.000193657
REACTOME_VEGFR2_MEDIATED_VASCULAR_PERMEABILITY	27	1.71192e-05	0.00037216
GOBP_INFLAMMATORY_RESPONSE	815	1.92436e-05	0.000411243
HP_ABNORMAL_VASCULAR_MORPHOLOGY	902	2.02914e-05	0.000428347
WP_HYPOTHESIZED_PATHWAYS_IN_PATHOGENESIS_OF_CARDIOVASCULAR_DISEASE	25	2.2643e-05	0.000470949
WP_STATIN_INHIBITION_OF_CHOLESTEROL_PRODUCTION	33	3.34814e-05	0.000654873
HP_ABNORMAL_SYSTEMIC_ARTERIAL_MORPHOLOGY	502	4.84104e-05	0.000882089
REACTOME_PLASMA_LIPOPROTEIN_ASSEMBLY	19	4.86212e-05	0.000882446
GOBP_INFLAMMATORY_RESPONSE_TO_WOUNDING	17	6.02068e-05	0.00103186
HP_CORONARY_ARTERY_ATHEROSCLEROSIS	48	7.37523e-05	0.00120816

## Sheet: Table S3
	gene set size	p-value	FDR
WP_ALZHEIMERS_DISEASE	266	6.82284e-11	1.03827e-08
GOMF_AMYLOID_BETA_BINDING	85	1.0561e-10	1.55583e-08
GOBP_AMYLOID_FIBRIL_FORMATION	34	4.86533e-07	2.01722e-05
GOBP_REGULATION_OF_AMYLOID_FIBRIL_FORMATION	16	2.11183e-06	6.73838e-05
WP_ALZHEIMERS_DISEASE_AND_MIRNA_EFFECTS	336	4.53945e-05	0.000841531
GOBP_AMYLOID_BETA_CLEARANCE	39	5.09915e-05	0.000907622
GOBP_AMYLOID_BETA_METABOLIC_PROCESS	66	9.59806e-05	0.00149341
HP_NEURODEGENERATION	82	0.000127236	0.00188446
KEGG_ALZHEIMERS_DISEASE	166	0.000804933	0.00834795
GOBP_AMYLOID_BETA_FORMATION	56	0.00130608	0.0122781
GOBP_RESPONSE_TO_AMYLOID_BETA	58	0.00232173	0.0192638
GOBP_REGULATION_OF_AMYLOID_PRECURSOR_PROTEIN_CATABOLIC_PROCESS	55	0.00241036	0.0198093
GOBP_AMYLOID_PRECURSOR_PROTEIN_CATABOLIC_PROCESS	68	0.00261583	0.0209169
WP_ERK_PATHWAY_IN_HUNTINGTONS_DISEASE	15	0.00295481	0.022783
HP_AMYLOIDOSIS	30	0.00521029	0.0352995
GOBP_NEGATIVE_REGULATION_OF_AMYLOID_PRECURSOR_PROTEIN_CATABOLIC_PROCESS	33	0.00527112	0.0353827
GOBP_POSITIVE_REGULATION_OF_AMYLOID_PRECURSOR_PROTEIN_CATABOLIC_PROCESS	25	0.00720911	0.0450098
